# Supplementary material for: The Identification of Large Rearrangements Involving Intron 2 of the CDH1 Gene in BRCA1/2 Negative and Breast Cancer Susceptibility
Source: Genes (Basel). 2022 Nov 25;13(12):2213. doi: 10.3390/genes13122213 (PMC9778491; doi:10.3390/genes13122213)
Supplement: Supplementary file 1 [file genes-13-02213-s001.zip › Table S1.xls]

## Sheet: Feuil1
Genomic position on chromosome 16 (hg19)/(hg18)	68791307/67348808	68791617/67349118	68792308/67349809
CDH1 coding DNA position (NM_004360.3)	c.163+18993	c.163+19303	c.163+19994
Mean percentage of the alternative junction on positive 29 lymphoblastoid cell line (LCL) (puro+): (alternative junction/ junction exon2-exon3)*100	0.32	0.8	1.37
Percentage of recurrence of the alternative junction among the 29 puro(+) LCL	0.9	0.96	0.97
